# Supplementary material for: The early response of oil palm (Elaeis guineensis Jacq.) plants to water deprivation: Expression analysis of miRNAs and their putative target genes, and similarities with the response to salinity stress
Source: Front Plant Sci. 2022 Sep 23;13:970113. doi: 10.3389/fpls.2022.970113 (PMC9539919; doi:10.3389/fpls.2022.970113)
Supplement: Supplementary file 1 [file Table_5.XLSX]

## Sheet: Supplementary Table 01
Supplementary Table 1. Name of the miRNA, localization and size of oil palm miRNA gene, and differential expression profile of the putative miRNA genes in oil palm (Elaeis guineensis) plants under drought stress, in comparison to control plants. FC – Fold change, NDE – Non-Differentially Expressed.
miRBase_annotation	Shortstack_cord	Prob	Control_mean	Drought_mean	Chrom	GeneStart	GeneEnd	Length	FC (Drought/Control)	Log(FC)	Profile
ama-miR156	NC_025993.1:4182388-4182501	0.999126	719915	389222	NC_025993.1	4182388	4182501	114	0.54065	-0.887232	Down
ama-miR156	NC_025993.1:4182390-4182496	0.999126	767457	414926	NC_025993.1	4182390	4182496	107	0.54065	-0.887232	Down
ama-miR156	NW_011550921.1:1707764-1707869	0.99912	774766	418860	NW_011550921.1	1707764	1707869	106	0.540627	-0.887293	Down
ama-miR156	NW_011550921.1:1707766-1707868	0.999119	797553	431179	NW_011550921.1	1707766	1707868	103	0.540627	-0.887293	Down
ama-miR156	NC_026000.1:36592681-36592787	0.994306	779053	415549	NC_026000.1	36592681	36592787	107	0.533403	-0.906702	Down
ama-miR156	NC_026000.1:36592683-36592782	0.994301	834137	444931	NC_026000.1	36592683	36592782	100	0.533403	-0.906702	Down
ama-miR156	NW_011550907.1:1020419-1020525	0.990825	789902	418198	NW_011550907.1	1020419	1020525	107	0.52943	-0.917487	Down
ama-miR156	NW_011550907.1:1020421-1020523	0.990822	820879	434598	NW_011550907.1	1020421	1020523	103	0.52943	-0.917487	Down
ama-miR156	NW_011551048.1:110920-111027	0.990399	783381	414501	NW_011551048.1	110920	111027	108	0.529117	-0.918341	Down
ama-miR156	NW_011551048.1:110922-111026	0.990397	805979	426457	NW_011551048.1	110922	111026	105	0.529117	-0.918341	Down
ama-miR156	NC_025994.1:18730248-18730354	0.99039	790792	418409	NC_025994.1	18730248	18730354	107	0.529102	-0.918384	Down
aof-miR391	NW_011551497.1:68583-68682	0.992664	279.333	24.264	NW_011551497.1	68583	68682	100	0.086864	-3.5251	Down
aof-miR395a	NC_026007.1:16057071-16057315	1	3774.47	344.653	NC_026007.1	16057071	16057315	245	0.0913115	-3.45306	Down
aof-miR536	NC_026000.1:24871833-24871912	1	13260.7	1721.67	NC_026000.1	24871833	24871912	80	0.129833	-2.94527	Down
ata-miR156e-5p	NC_025995.1:4922752-4922854	0.998409	364480	207267	NC_025995.1	4922752	4922854	103	0.568664	-0.814351	Down
ata-miR160c-5p	NC_025993.1:64949078-64949187	1	5602.89	707.396	NC_025993.1	64949078	64949187	110	0.126256	-2.98558	Down
ata-miR160c-5p	NW_011550905.1:1997741-1997845	1	6109.2	853.886	NW_011550905.1	1997741	1997845	105	0.13977	-2.83887	Down
ata-miR160c-5p	NC_025999.1:37114378-37114482	1	5947.32	795.208	NC_025999.1	37114378	37114482	105	0.133709	-2.90283	Down
ata-miR166d-3p	NC_025996.1:41731777-41731899	1	3.3684e+07	4.90051e+06	NC_025996.1	41731777	41731899	123	0.145485	-2.78106	Down
ata-miR166d-3p	NC_025996.1:41731776-41731901	1	3.28756e+07	4.78289e+06	NC_025996.1	41731776	41731901	126	0.145485	-2.78106	Down
ata-miR166d-3p	NC_025996.1:41725889-41726010	1	3.39621e+07	4.94103e+06	NC_025996.1	41725889	41726010	122	0.145487	-2.78104	Down
ata-miR166d-3p	NC_025996.1:41725885-41726012	1	3.23576e+07	4.7076e+06	NC_025996.1	41725885	41726012	128	0.145487	-2.78104	Down
ata-miR166d-3p	NC_026003.1:20524468-20524590	1	3.36259e+07	4.895e+06	NC_026003.1	20524468	20524590	123	0.145572	-2.78019	Down
ata-miR166d-3p	NC_026003.1:20524467-20524593	1	3.25584e+07	4.7396e+06	NC_026003.1	20524467	20524593	127	0.145572	-2.78019	Down
ata-miR166d-3p	NC_026002.1:30467127-30467247	1	3.29836e+07	4.62475e+06	NC_026002.1	30467127	30467247	121	0.140214	-2.8343	Down
ata-miR166d-3p	NW_011550967.1:624188-624303	1	3.44177e+07	4.82583e+06	NW_011550967.1	624188	624303	116	0.140214	-2.8343	Down
ata-miR166d-3p	NW_011550967.1:624187-624306	1	3.32608e+07	4.66362e+06	NW_011550967.1	624187	624306	120	0.140214	-2.8343	Down
ata-miR167d-5p	NC_025995.1:48881122-48881233	1	1.91095e+06	599094	NC_025995.1	48881122	48881233	112	0.313506	-1.67343	Down
ata-miR167d-5p	NC_026002.1:31498846-31498955	1	1.94833e+06	610692	NC_026002.1	31498846	31498955	110	0.313444	-1.67372	Down
ata-miR167d-5p	NC_025993.1:41090953-41091058	1	2.01345e+06	630818	NC_025993.1	41090953	41091058	106	0.313303	-1.67437	Down
ata-miR167d-5p	NC_025998.1:3647543-3647650	1	1.97584e+06	619027	NC_025998.1	3647543	3647650	108	0.313298	-1.67439	Down
ata-miR167d-5p	NC_025993.1:41123003-41123114	1	13102.1	3822.96	NC_025993.1	41123003	41123114	112	0.291781	-1.77704	Down
ata-miR167d-5p	NC_025998.1:3653534-3653660	1	12493.5	3388.2	NC_025998.1	3653534	3653660	127	0.271198	-1.88258	Down
ata-miR167d-5p	NC_025998.1:3653532-3653661	1	12202.9	3309.41	NC_025998.1	3653532	3653661	130	0.271198	-1.88258	Down
ata-miR169i-3p	NW_011551638.1:93203-93328	1	662.637	43.7916	NW_011551638.1	93203	93328	126	0.0660869	-3.91949	Down
ata-miR169i-3p	NW_011551638.1:93181-93351	1	487.233	32.1997	NW_011551638.1	93181	93351	171	0.0660869	-3.91949	Down
ata-miR169i-5p	NW_011551064.1:289453-289565	0.991825	131.801	12.8279	NW_011551064.1	289453	289565	113	0.097328	-3.361	Down
ata-miR390-5p	NC_025997.1:44723483-44723603	0.975232	62.0665	13.5269	NC_025997.1	44723483	44723603	121	0.217942	-2.19799	Down
ata-miR395c-3p	NC_026005.1:21430592-21430690	1	3995.66	357.512	NC_026005.1	21430592	21430690	99	0.0894751	-3.48237	Down
ata-miR395c-3p	NC_026007.1:16040848-16040946	1	3979.01	351.947	NC_026007.1	16040848	16040946	99	0.088451	-3.49898	Down
ata-miR395c-3p	NC_026005.1:21430413-21430510	1	4399.82	353.569	NC_026005.1	21430413	21430510	98	0.0803597	-3.63738	Down
ata-miR396e-5p	NC_025994.1:41571092-41571195	0.968885	68157.2	33280.2	NC_025994.1	41571092	41571195	104	0.488286	-1.0342	Down
ata-miR396e-5p	NW_011551039.1:327644-327741	0.968873	72399.9	35371.5	NW_011551039.1	327644	327741	98	0.488558	-1.0334	Down
ata-miR396e-5p	NC_026000.1:1181629-1181726	0.968872	72399.9	35368.4	NC_026000.1	1181629	1181726	98	0.488514	-1.03353	Down
ata-miR396e-5p	NC_026000.1:1181627-1181724	0.968872	72399.9	35368.4	NC_026000.1	1181627	1181724	98	0.488514	-1.03353	Down
ata-miR399a-3p	NC_025993.1:10555603-10555709	1	53.2175	0.718362	NC_025993.1	10555603	10555709	107	0.0134986	-6.21105	Down
ata-miR399a-3p	NC_025999.1:5601761-5601860	1	1211.9	16.7894	NC_025999.1	5601761	5601860	100	0.0138538	-6.17357	Down
ata-miR399a-3p	NC_025998.1:38814268-38814370	0.99999	647.926	16.3048	NC_025998.1	38814268	38814370	103	0.0251646	-5.31246	Down
ata-miR528-5p	NW_011552143.1:21460-21585	0.988471	67740.9	16311.8	NW_011552143.1	21460	21585	126	0.240796	-2.05411	Down
atr-miR156c	NC_025993.1:21387443-21387543	0.996045	331972	181364	NC_025993.1	21387443	21387543	101	0.546324	-0.872172	Down
atr-miR156c	NC_026007.1:22041105-22041208	0.995947	322683	176221	NC_026007.1	22041105	22041208	104	0.546114	-0.872727	Down
atr-miR156c	NC_025998.1:29635392-29635495	0.993255	330151	176971	NC_025998.1	29635392	29635495	104	0.536031	-0.899611	Down
atr-miR156c	NC_026005.1:18751370-18751473	0.993254	330131	176971	NC_026005.1	18751370	18751473	104	0.536065	-0.899521	Down
atr-miR159	NC_025998.1:29220420-29220671	1	701798	160554	NC_025998.1	29220420	29220671	252	0.228776	-2.12799	Down
atr-miR166b	NW_011554975.1:1394-1662	1	614395	167069	NW_011554975.1	1394	1662	269	0.271925	-1.87872	Down
atr-miR166b	NW_011554975.1:1392-1663	1	607594	165220	NW_011554975.1	1392	1663	272	0.271925	-1.87872	Down
atr-miR166b	NC_025995.1:57583030-57583184	0.999955	798291	261685	NC_025995.1	57583030	57583184	155	0.327806	-1.60908	Down
atr-miR535	NC_025994.1:35764609-35764711	0.993141	436287	247024	NC_025994.1	35764609	35764711	103	0.566195	-0.82063	Down
atr-miR535	NC_026000.1:7565983-7566084	0.991572	580031	285176	NC_026000.1	7565983	7566084	102	0.491656	-1.02428	Down
bdi-miR156j	NW_011550913.1:143796-143901	0.968945	97.6594	27.3662	NW_011550913.1	143796	143901	106	0.28022	-1.83537	Down
bdi-miR156j	NC_026000.1:22119092-22119195	0.968545	99.5557	27.8975	NC_026000.1	22119092	22119195	104	0.28022	-1.83537	Down
bdi-miR162	NC_026000.1:35719856-35720019	1	172521	61927.2	NC_026000.1	35719856	35720019	164	0.358955	-1.47812	Down
bdi-miR162	NW_011550907.1:3022832-3022998	1	169409	60808	NW_011550907.1	3022832	3022998	167	0.358942	-1.47818	Down
bdi-miR169c-3p	NC_025994.1:48573579-48573678	1	1370.61	107.91	NC_025994.1	48573579	48573678	100	0.0787317	-3.66691	Down
bdi-miR529-5p	NC_026000.1:5763589-5763679	1	55959.5	13259.9	NC_026000.1	5763589	5763679	91	0.236955	-2.07732	Down
bdi-miR529-5p	NW_011552134.1:7717-7809	1	55295.2	12998.6	NW_011552134.1	7717	7809	93	0.235077	-2.0888	Down
bdi-miR530b	NW_011562583.1:3494-3596	0.994179	867.239	184.347	NW_011562583.1	3494	3596	103	0.212567	-2.23401	Down
bra-miR168a-5p	NC_025993.1:21004197-21004323	1	131138	32256.5	NC_025993.1	21004197	21004323	127	0.245973	-2.02343	Down
bra-miR168a-5p	NW_011550914.1:2494099-2494194	1	186517	37039	NW_011550914.1	2494099	2494194	96	0.198583	-2.33219	Down
bra-miR168c-5p	NC_026003.1:1595439-1595534	1	114153	22682.5	NC_026003.1	1595439	1595534	96	0.198703	-2.33131	Down
bra-miR319-3p	NC_025999.1:8211526-8211724	1	19036.4	5146.63	NC_025999.1	8211526	8211724	199	0.270357	-1.88706	Down
bra-miR319-3p	NC_025995.1:12328298-12328489	1	19772.1	5342.16	NC_025995.1	12328298	12328489	192	0.270187	-1.88797	Down
cme-miR396e	NC_026004.1:22754442-22754603	0.968989	12106.1	26196.2	NC_026004.1	22754442	22754603	162	2.16388	1.11362	Up
cpa-miR159b	NC_025995.1:12279487-12279686	0.96819	692.845	1606.88	NC_025995.1	12279487	12279686	200	2.31925	1.21366	Up
cpa-miR159b	NC_025995.1:12279486-12279684	0.968189	696.344	1614.99	NC_025995.1	12279486	12279684	199	2.31925	1.21366	Up
egu-miR01sds	NC_025994.1:56908176-56908276	1	1758.74	290.106	NC_025994.1	56908176	56908276	101	0.164951	-2.59989	Down
egu-miR01sds	NC_025994.1:56908172-56908279	1	1648.05	271.127	NC_025994.1	56908172	56908279	108	0.164514	-2.60372	Down
egu-miR01sds	NW_011550933.1:850430-850534	1	1913.19	287.947	NW_011550933.1	850430	850534	105	0.150506	-2.73211	Down
egu-miR02sds	NC_025996.1:22888879-22888988	1	1077.48	6.27175	NC_025996.1	22888879	22888988	110	0.00582076	-7.42458	Down
egu-miR03sds	NC_025997.1:33290362-33290493	0.993356	3086.2	1485.48	NC_025997.1	33290362	33290493	132	0.48133	-1.0549	Down
egu-miR04sds	NC_025998.1:32639960-32640067	1	8857.76	39.9201	NC_025998.1	32639960	32640067	108	0.00450679	-7.79368	Down
egu-miR05sds	NC_026000.1:8768033-8768169	1	9673.98	1139.43	NC_026000.1	8768033	8768169	137	0.117783	-3.08579	Down
egu-miR06sds	NC_026001.1:23573097-23573199	0.967364	385.672	247.956	NC_026001.1	23573097	23573199	103	0.642919	-0.637291	Down
egu-miR07sds	NW_011552138.1:10926-10993	1	2123.06	497.344	NW_011552138.1	10926	10993	68	0.234258	-2.09383	Down
egu-miR07sds	NC_026007.1:3222601-3222690	1	1623.19	367.413	NC_026007.1	3222601	3222690	90	0.226353	-2.14335	Down
egu-miR08sds	NW_011551761.1:8894-9002	1	642.006	68.683	NW_011551761.1	8894	9002	109	0.106982	-3.22456	Down
egu-miR09sds	NW_011553407.1:22959-23079	1	1278.18	273.589	NW_011553407.1	22959	23079	121	0.214046	-2.22401	Down
egu-miR10sds	NW_011552437.1:17925-18039	1	1706.57	261.734	NW_011552437.1	17925	18039	115	0.153369	-2.70493	Down
egu-miR11sds	NC_025995.1:12779980-12780080	0.992588	653.901	53.2183	NC_025995.1	12779980	12780080	101	0.0813859	-3.61908	Down
egu-miR12sds	NC_026007.1:23368340-23368461	0.98441	119.274	3.13418	NC_026007.1	23368340	23368461	122	0.0262772	-5.25004	Down
egu-miR14sds	NW_011551049.1:134162-134274	0.999254	462.87	110.047	NW_011551049.1	134162	134274	113	0.23775	-2.07248	Down
egu-miR14sds	NW_011550939.1:17612-17724	0.999146	467.045	115.592	NW_011550939.1	17612	17724	113	0.247497	-2.01452	Down
egu-miR14sds	NC_025997.1:18353407-18353516	0.994268	450.021	124.482	NC_025997.1	18353407	18353516	110	0.276615	-1.85405	Down
egu-miR14sds	NC_026001.1:19506680-19506793	0.991737	434.091	109.073	NC_026001.1	19506680	19506793	114	0.251269	-1.9927	Down
egu-miR14sds	NC_026002.1:30893315-30893427	0.991671	437.966	110.047	NC_026002.1	30893315	30893427	113	0.251269	-1.9927	Down
egu-miR15sds	NC_026003.1:10876077-10876178	0.993415	1046.4	335.948	NC_026003.1	10876077	10876178	102	0.32105	-1.63913	Down
egu-miR16sds	NC_025993.1:8597526-8597635	0.993314	264.971	106.901	NC_025993.1	8597526	8597635	110	0.403444	-1.30956	Down
egu-miR18sds	NC_025997.1:42070048-42070195	0.973194	101.067	32.5744	NC_025997.1	42070048	42070195	148	0.322304	-1.6335	Down
egu-miR19sds	NC_026006.1:8032758-8032862	0.945836	331.059	480.813	NC_026006.1	8032758	8032862	105	1.45235	0.538384	Up
egu-miR20sds	NW_011551034.1:756120-756299	0.96796	34.4961	2.30099	NW_011551034.1	756120	756299	180	0.0667031	-3.9061	Down
egu-miR22sds	NC_025996.1:56111754-56112020	0.993423	13.017	0.718362	NC_025996.1	56111754	56112020	267	0.0551866	-4.17954	Down
egu-miR25sds	NW_011551090.1:713220-713417	0.974206	36.8823	8.5918	NW_011551090.1	713220	713417	198	0.232952	-2.1019	Down
egu-miR26sds	NC_025993.1:37595103-37595199	0.973955	28.6392	3.80381	NC_025993.1	37595103	37595199	97	0.132818	-2.91247	Down
egu-miR29ds	NC_025997.1:5941184-5941284	0.969048	7.57917	34.9446	NC_025997.1	5941184	5941284	101	4.61061	2.20496	Up
gma-miR482a-3p	NC_025993.1:21269194-21269287	0.989452	163733	125841	NC_025993.1	21269194	21269287	94	0.768577	-0.379739	Down
mdm-miR171b	NC_025998.1:18042519-18042617	1	7666.7	2717.18	NC_025998.1	18042519	18042617	99	0.354413	-1.4965	Down
mdm-miR171b	NC_025993.1:31835664-31835766	1	7981.76	2688.72	NC_025993.1	31835664	31835766	103	0.336858	-1.56979	Down
mes-miR399f	NC_025996.1:39390837-39390926	1	5253.81	65.0718	NC_025996.1	39390837	39390926	90	0.0123856	-6.33519	Down
mes-miR399f	NC_025996.1:39388156-39388440	1	2428.34	24.77	NC_025996.1	39388156	39388440	285	0.0102004	-6.61523	Down
mtr-miR2673b	NC_026000.1:32015900-32016121	0.993973	229.428	6.19425	NC_026000.1	32015900	32016121	222	0.0269987	-5.21097	Down
osa-miR166i-3p	NW_011551339.1:126525-126659	1	640061	80775.8	NW_011551339.1	126525	126659	135	0.1262	-2.98621	Down
osa-miR2118p	NC_026007.1:22048843-22048926	1	6.88278e+06	4.0196e+06	NC_026007.1	22048843	22048926	84	0.584008	-0.77594	Down
osa-miR529b	NC_025999.1:21332945-21333033	0.977537	102.268	335.08	NC_025999.1	21332945	21333033	89	3.2765	1.71215	Up
ppe-miR397	NC_025997.1:28868274-28868388	0.973296	87138.3	33025.1	NC_025997.1	28868274	28868388	115	0.378996	-1.39975	Down
sly-miR166c-3p	NW_011554975.1:1244-1344	0.993637	28314	9155.02	NW_011554975.1	1244	1344	101	0.323339	-1.62888	Down
ssp-miR827	NC_026001.1:27003872-27003984	1	64184	7776.66	NC_026001.1	27003872	27003984	113	0.121162	-3.04499	Down
vvi-miR828a	NC_025996.1:40743960-40744075	0.960792	481.695	280.59	NC_025996.1	40743960	40744075	116	0.582504	-0.779659	Down
ata-miR169d-5p	NC_026000.1:39102293-39102394	0.34934	15.7648	12.7052	NC_026000.1	39102293	39102394	102	0.805923	-0.311286	Non DE
ata-miR169d-5p	NC_026005.1:23330274-23330477	0.257022	7.96103	6.52624	NC_026005.1	23330274	23330477	204	0.819773	-0.286704	Non DE
ata-miR169f-5p	NC_025999.1:41650357-41650458	0.774483	54.8298	71.5156	NC_025999.1	41650357	41650458	102	1.30432	0.383298	Non DE
ata-miR169f-5p	NC_025999.1:41650337-41650480	0.74586	38.7259	50.511	NC_025999.1	41650337	41650480	144	1.30432	0.383298	Non DE
ata-miR171a-3p	NC_026003.1:20237818-20237912	0.929647	466.987	737.221	NC_026003.1	20237818	20237912	95	1.57867	0.658714	Non DE
ata-miR171a-3p	NC_025996.1:41276453-41276547	0.929647	466.987	737.221	NC_025996.1	41276453	41276547	95	1.57867	0.658714	Non DE
ata-miR171a-3p	NC_026004.1:4782383-4782474	0.605303	33.0903	26.0455	NC_026004.1	4782383	4782474	92	0.787102	-0.345377	Non DE
ata-miR172b-3p	NC_026003.1:5163055-5163151	0.861699	128.915	90.9951	NC_026003.1	5163055	5163151	97	0.705851	-0.502565	Non DE
ata-miR396b-5p	NC_026004.1:22760939-22761047	0.911347	23503.4	33273.5	NC_026004.1	22760939	22761047	109	1.41569	0.501501	Non DE
ata-miR396b-5p	NC_026004.1:22760940-22761049	0.911345	23287.8	32968.2	NC_026004.1	22760940	22761049	110	1.41569	0.501501	Non DE
ata-miR396b-5p	NC_026004.1:22761008-22761206	0.910214	12828.2	18122.1	NC_026004.1	22761008	22761206	199	1.41268	0.498435	Non DE
ata-miR396b-5p	NC_026004.1:22761233-22761436	0.731725	12069.1	14068.2	NC_026004.1	22761233	22761436	204	1.16563	0.221112	Non DE
ata-miR396c-5p	NW_011551039.1:267105-267212	0.944502	93829.8	58373	NW_011551039.1	267105	267212	108	0.622116	-0.684744	Non DE
ata-miR396c-5p	NC_025994.1:41588640-41588755	0.935686	80362.8	52480	NC_025994.1	41588640	41588755	116	0.653038	-0.614761	Non DE
ata-miR396c-5p	NW_011551039.1:241746-241844	0.935568	94223.7	61626	NW_011551039.1	241746	241844	99	0.654039	-0.61255	Non DE
ata-miR396c-5p	NC_026000.1:24157901-24158015	0.582827	19.8161	14.2092	NC_026000.1	24157901	24158015	115	0.717054	-0.479846	Non DE
atr-miR319e	NC_025995.1:554809-554915	0.930153	286.349	498.858	NC_025995.1	554809	554915	107	1.74213	0.800854	Non DE
atr-miR393	NC_025997.1:50157857-50157952	0.762225	369.083	436.955	NC_025997.1	50157857	50157952	96	1.18389	0.243538	Non DE
atr-miR393	NW_011551265.1:459627-459727	0.76063	350.629	415.107	NW_011551265.1	459627	459727	101	1.18389	0.243538	Non DE
egu-miR13sds	NC_025996.1:46674015-46674106	0.579842	1551.52	1378.78	NC_025996.1	46674015	46674106	92	0.888662	-0.170293	Non DE
egu-miR17sds	NW_011551539.1:60051-60120	0.850471	47.215	23.9542	NW_011551539.1	60051	60120	70	0.507343	-0.978967	Non DE
egu-miR21sds	NC_025994.1:23652674-23652776	0.60648	18.3025	12.5846	NC_025994.1	23652674	23652776	103	0.68759	-0.540379	Non DE
egu-miR23sds	NC_026002.1:13066673-13066777	0.9149	51.5038	21.9806	NC_026002.1	13066673	13066777	105	0.426776	-1.22845	Non DE
egu-miR24sds	NC_025996.1:46873993-46874094	0.869383	47.9377	26.5348	NC_025996.1	46873993	46874094	102	0.553527	-0.853274	Non DE
egu-miR27sds	NC_025996.1:40372686-40372807	0.872735	26.7482	10.6726	NC_025996.1	40372686	40372807	122	0.399001	-1.32553	Non DE
egu-miR28ds	NC_025996.1:41622187-41622330	0.911643	3.58155	10.3663	NC_025996.1	41622187	41622330	144	2.89437	1.53325	Non DE
hci-miR156a	NC_025995.1:4929400-4929503	0.944098	116.617	61.1259	NC_025995.1	4929400	4929503	104	0.524159	-0.931922	Non DE
mes-miR393d	NC_026008.1:2800688-2800788	0.668399	15798.1	17829	NC_026008.1	2800688	2800788	101	1.12855	0.174475	Non DE
mes-miR393d	NC_026004.1:12402336-12402427	0.667603	17360.5	19585.4	NC_026004.1	12402336	12402427	92	1.12816	0.173971	Non DE
osa-miR159a.2	NC_025995.1:19671623-19671768	0.579683	51.3693	39.1868	NC_025995.1	19671623	19671768	146	0.762845	-0.390538	Non DE
ppe-miR397	NC_025993.1:61023997-61024130	0.772335	1250.18	1039.2	NC_025993.1	61023997	61024130	134	0.831243	-0.266658	Non DE
vvi-miR171j	NW_011551248.1:420937-421045	0.720077	810.221	921.443	NW_011551248.1	420937	421045	109	1.13727	0.185579	Non DE
* BioProject PRJNA192219 and BioSample SAMN02981535, available at NCBI.
