# Supplementary material for: The early response of oil palm (Elaeis guineensis Jacq.) plants to water deprivation: Expression analysis of miRNAs and their putative target genes, and similarities with the response to salinity stress
Source: Front Plant Sci. 2022 Sep 23;13:970113. doi: 10.3389/fpls.2022.970113 (PMC9539919; doi:10.3389/fpls.2022.970113)
Supplement: Supplementary file 2 [file Table_6.XLSX]

## Sheet: Supplementary Table 02
Supplementary Table 2. Gene ontology (GO) classification of the oil palm gene targets for orthologous and new miRNAs prospected under drought stress. The mRNA-putative target genes were classified into biological process, molecular function, and cellular component at the second level of GO classification.
Gene target	Gene Description – From Elaeis guineensis Reference Genome at NCBI	Ontology			Domain	Family
		Biological Process	Molecular Function	Cellular Component
LOC105054674	probable disease resistance RPP8-like protein 2	##	##	##	##	##
LOC105033558	uncharacterized LOC105033558	No GO Terms	No GO Terms	No GO Terms	##	##
LOC105033560	uncharacterized LOC105033560	No GO Terms	No GO Terms	No GO Terms	##	##
LOC105043777	protein ORANGE, chloroplastic	No GO Terms	No GO Terms	No GO Terms	##	##
LOC105060921	junctophilin-1-like	No GO Terms	No GO Terms	No GO Terms	##	##
LOC105055591	pentatricopeptide repeat-containing protein At1g06145-like	None	protein binding (GO:0005515)	None	##	##
LOC105047586	uncharacterized LOC105047586	uncharacterized	uncharacterized	uncharacterized	##	##
LOC105051200	uncharacterized LOC105051200	uncharacterized	uncharacterized	uncharacterized	##	##
LOC105054413	uncharacterized LOC105054413	uncharacterized	uncharacterized	uncharacterized	##	##
LOC105043671	tyrosine--tRNA ligase cytoplasmic-like	tRNA aminoacylation for protein translation (GO:0006418)	nucleotide binding (GO:0000166) aminoacyl-tRNA ligase activity (GO:0004812) ATP binding (GO:0005524) tyrosine-tRNA ligase activity (GO:0004831)	None	##	aa-tRNA-synth_Ic
LOC105052027	dicarboxylate transporter 1 chloroplastic	transmembrane transport (GO:0055085)	transmembrane transporter activity (GO:0022857)	membrane (GO:0016020)	##	CitT-rel
LOC105049000	cytochrome P450 CYP72A219-like	None	oxidoreductase activity, acting on paired donors, with incorporation or reduction of molecular oxygen (GO:0016705) iron ion binding (GO:0005506) heme binding (GO:0020037)	None	##	Cyt_P450
LOC105044088	eukaryotic translation initiation factor 3 subunit A	None	translation initiation factor activity (GO:0003743)	None	##	EIF-4B_pln
LOC105041147	alpha-1,3-arabinosyltransferase XAT3	None	transferase activity, transferring glycosyl groups (GO:0016757)	None	##	Glycosyltransferase_61
LOC105052116	probable pyruvate phosphate dikinase regulatory protein chloroplastic	None	transferase activity, transferring phosphorus-containing groups (GO:0016772) ATP binding (GO:0005524)	None	##	Kinase-pyrophosphorylase
LOC105050858	macrophage migration inhibitory factor homolog	No GO Terms	No GO Terms	No GO Terms	##	MIF
LOC105051537	MLO-like protein 1	defense response (GO:0006952)	None	integral component of membrane (GO:0016021)	##	Mlo
LOC105047587	nuclear transcription factor Y subunit B-4-like	regulation of transcription, DNA-templated (GO:0006355)	DNA-binding transcription factor activity (GO:0003700) DNA binding (GO:0003677)	CCAAT-binding factor complex (GO:0016602)	##	NFYA
LOC105049219	uncharacterized protein PHLOEM PROTEIN 2-LIKE A4-like	No GO Terms	No GO Terms	No GO Terms	##	PP2-like
LOC105042288	photosystem II D1 precursor processing protein PSB27-H2 chloroplastic	photosystem II assembly (GO:0010207)	None	None	##	PSII_Pbs27
LOC105053017	protein FATTY ACID EXPORT 7	None	None	membrane (GO:0016020)	##	TMEM14
LOC105049211	protein NARROW LEAF 1	No GO Terms	No GO Terms	No GO Terms	##
LOC105061572	probable 3-hydroxyacyl-CoA dehydrogenase B0272.3	oxidation-reduction process (GO:0055114) fatty acid metabolic process (GO:0006631)	oxidoreductase activity (GO:0016491) 3-hydroxyacyl-CoA dehydrogenase activity (GO:0003857) NAD+ binding (GO:0070403)	None	3-OHacyl-CoA_DH (IPR006176)	3HC_DH_C
LOC105060868	NADH-ubiquinone oxidoreductase subunit 8-like	None	4 iron, 4 sulfur cluster binding (GO:0051539) oxidoreductase activity, acting on NAD(P)H (GO:0016651)	membrane (GO:0016020)	4Fe4S_Fe-S-bd (IPR017896)	NADH_quinone_OxRdtase_chainI
LOC105046327	ABC transporter G family member 10-like	None	ATP binding (GO:0005524) ATPase-coupled transmembrane transporter activity (GO:0042626)	membrane (GO:0016020)	AAA+_ATPase (IPR003593)	##
LOC105041381	probable carboxylesterase 2	None	hydrolase activity (GO:0016787)	None	AB_hydrolase_3 (IPR013094)	##
LOC105034850	ABC transporter I family member 1	cytochrome complex assembly (GO:0017004)	ATP binding (GO:0005524) transmembrane transporter activity (GO:0022857)	None	ABC_transporter-like (IPR003439)	ABC_transptr_haem_export_CcmA
LOC105042167	putative ankyrin repeat protein RF_0381	None	protein binding (GO:0005515)	None	Ankyrin_rpt-contain_dom (IPR020683)	##
LOC105031985	putative clathrin assembly protein At5g35200	clathrin coat assembly (GO:0048268)	phospholipid binding (GO:0005543) 1-phosphatidylinositol binding (GO:0005545) clathrin binding (GO:0030276)	clathrin-coated vesicle (GO:0030136)	ANTH_dom (IPR011417) ENTH (IPR013809)	##
LOC105047549	ethylene-responsive transcription factor CRF2-like	regulation of transcription, DNA-templated (GO:0006355)	DNA-binding transcription factor activity (GO:0003700) DNA binding (GO:0003677)	None	AP2/ERF_dom (IPR001471)	##
LOC105042722	protein argonaute 1A-like	None	protein binding (GO:0005515) nucleic acid binding (GO:0003676)	None	Argonaute_N (IPR032474)	##
LOC105044300	auxin response factor 18-like	regulation of transcription, DNA-templated (GO:0006355) response to hormone (GO:0009725)	DNA binding (GO:0003677) protein binding (GO:0005515)	nucleus (GO:0005634)	Auxin_resp (IPR010525)	##
LOC105038384	auxin response factor 18-like	response to hormone (GO:0009725) regulation of transcription, DNA-templated (GO:0006355)	DNA binding (GO:0003677)	nucleus (GO:0005634)	B3_DNA-bd (IPR003340)	##
LOC105045735	metal tolerance protein 5-like	cation transport (GO:0006812) transmembrane transport (GO:0055085)	cation transmembrane transporter activity (GO:0008324)	integral component of membrane (GO:0016021)	Cation_efflux_CTD (IPR027470)	Cation_efflux
LOC105032247	cyclic nucleotide-gated ion channel 2-like	ion transport (GO:0006811) transmembrane transport (GO:0055085)	ion channel activity (GO:0005216)	membrane (GO:0016020)	cNMP-bd_dom (IPR000595)	cAMP
LOC105036954	laccase-6-like	None	oxidoreductase activity (GO:0016491) copper ion binding (GO:0005507)	None	Cu-oxidase_2 (IPR011706)	##
LOC105046309	laccase-25-like	lignin catabolic process (GO:0046274)	copper ion binding (GO:0005507) oxidoreductase activity (GO:0016491) hydroquinone:oxygen oxidoreductase activity (GO:0052716)	apoplast (GO:0048046)	CuRO_3_LCC (IPR034289)	Laccase
LOC105049925	pentatricopeptide repeat-containing protein At3g24000 mitochondrial	None	protein binding (GO:0005515) zinc ion binding (GO:0008270)	None	DYW_dom (IPR032867)	##
LOC105060538	E3 ubiquitin-protein ligase UPL1-like	None	ubiquitin-protein transferase activity (GO:0004842) protein binding (GO:0005515)	None	E3_Ub_ligase_DUF913 (IPR010314)	##
LOC105035561	sphinganine C(4)-monooxygenase 2-like	lipid biosynthetic process (GO:0008610) oxidation-reduction process (GO:0055114)	iron ion binding (GO:0005506) oxidoreductase activity (GO:0016491)	None	Fatty_acid_hydroxylase (IPR006694)	##
LOC105038678	F-box protein SKIP14-like	None	protein binding (GO:0005515)	None	F-box_dom (IPR001810)	##
LOC105055689	putative lysine-specific demethylase JMJ16	None	None	nucleus (GO:0005634)	FYRN (IPR003888)	##
LOC105046060	probable glutathione S-transferase	glutathione metabolic process (GO:0006749)	protein binding (GO:0005515)	None	Glutathione_S-Trfase_N (IPR004045)	##
LOC105039220	uncharacterized LOC105039220	None	N-acetyltransferase activity (GO:0008080)	None	GNAT_dom (IPR000182)	##
LOC105056373	homeobox-leucine zipper protein ROC8-like	regulation of transcription, DNA-templated (GO:0006355)	DNA binding (GO:0003677) lipid binding (GO:0008289) DNA-binding transcription factor activity, RNA polymerase II-specific (GO:0000981)	None	Homeobox_dom (IPR001356)	GLABRA2/ANL2/PDF2/ATML1-like
LOC105034839	inositol-tetrakisphosphate 1-kinase 4	inositol trisphosphate metabolic process (GO:0032957)	ATP binding (GO:0005524) inositol-1,3,4-trisphosphate 5-kinase activity (GO:0052726) inositol tetrakisphosphate 1-kinase activity (GO:0047325) magnesium ion binding (GO:0000287) inositol-1,3,4-trisphosphate 6-kinase activity (GO:0052725)	None	ITPK1_N (IPR041429)	Inositol_tetrakis-P_1-kinase
LOC105040907	protein DEFECTIVE IN MERISTEM SILENCING 3	No GO Terms	No GO Terms	No GO Terms	No GO Terms	No GO Terms
LOC105041383	uncharacterized LOC105041383	No GO Terms	No GO Terms	No GO Terms	No GO Terms	No GO Terms
LOC105041393	uncharacterized LOC105041393	No GO Terms	No GO Terms	No GO Terms	No GO Terms	No GO Terms
LOC105042156	proline-rich protein 36	No GO Terms	No GO Terms	No GO Terms	No GO Terms	No GO Terms
LOC105043410	uncharacterized LOC105043410	No GO Terms	No GO Terms	No GO Terms	No GO Terms	No GO Terms
LOC105044139	uncharacterized LOC105044139	No GO Terms	No GO Terms	No GO Terms	No GO Terms	No GO Terms
LOC105047412	uncharacterized LOC105047412	No GO Terms	No GO Terms	No GO Terms	No GO Terms	No GO Terms
LOC105051514	uncharacterized LOC105051514	No GO Terms	No GO Terms	No GO Terms	No GO Terms	No GO Terms
LOC105052992	uncharacterized LOC105052992	No GO Terms	No GO Terms	No GO Terms	No GO Terms	No GO Terms
LOC105053405	uncharacterized LOC105053405	No GO Terms	No GO Terms	No GO Terms	No GO Terms	No GO Terms
LOC105053593	uncharacterized LOC105053593	No GO Terms	No GO Terms	No GO Terms	No GO Terms	No GO Terms
LOC105055547	uncharacterized LOC105055547	No GO Terms	No GO Terms	No GO Terms	No GO Terms	No GO Terms
LOC105055997	uncharacterized LOC105055997	No GO Terms	No GO Terms	No GO Terms	No GO Terms	No GO Terms
LOC105058953	uncharacterized LOC105058953	No GO Terms	No GO Terms	No GO Terms	No GO Terms	No GO Terms
LOC105060476	uncharacterized LOC105060476	No GO Terms	No GO Terms	No GO Terms	No GO Terms	No GO Terms
LOC105048722	patatin-like phospholipase domain-containing protein 1	lipid metabolic process (GO:0006629) lipid catabolic process (GO:0016042)	hydrolase activity (GO:0016787)	None	PNPLA_dom (IPR002641)	PLPL
LOC105036224	L-type lectin-domain containing receptor kinase IX.1-like	protein phosphorylation (GO:0006468)	protein kinase activity (GO:0004672) ATP binding (GO:0005524) carbohydrate binding (GO:0030246)	None	Prot_kinase_dom (IPR000719)	##
LOC105048718	mitogen-activated protein kinase kinase kinase 1-like	protein phosphorylation (GO:0006468)	ATP binding (GO:0005524) protein kinase activity (GO:0004672)	None	Protein kinase domain (IPR000719)	##
LOC105058639	putative disease resistance protein RGA1	None	ADP binding (GO:0043531)	None	Rx_N (IPR041118)	##
LOC105042656	phosphoinositide phosphatase SAC6	None	phosphatase activity (GO:0016791) phosphatidylinositol phosphate phosphatase activity (GO:0052866)	None	SAC_dom (IPR002013)	SAC6
LOC105043705	probable transcription factor MYB58	No GO Terms	No GO Terms	No GO Terms	SANT/Myb (IPR001005)	##
LOC105032078	transcription factor GAMYB-like	No GO Terms	No GO Terms	No GO Terms	SANT/Myb (IPR001005)	MYB
LOC105053992	squamosa promoter-binding-like protein 7	None	DNA binding (GO:0003677)	nucleus (GO:0005634)	SBP_dom (IPR004333)	##
LOC105061255	squamosa promoter-binding-like protein 14	None	DNA binding (GO:0003677)	nucleus (GO:0005634)	SBP_dom (IPR004333)	##
LOC105043130	histone-lysine N-methyltransferase family member SUVH9-like	histone lysine methylation (GO:0034968) histone methylation (GO:0016571)	protein binding (GO:0005515) histone-lysine N-methyltransferase activity (GO:0018024) zinc ion binding (GO:0008270)	nucleus (GO:0005634)	SET_dom (IPR001214)	Hist-Lys_N-MeTrfase_plant
LOC105045520	histone-lysine N-methyltransferase H3 lysine-9 specific SUVH1-like	histone lysine methylation (GO:0034968) histone methylation (GO:0016571)	protein binding (GO:0005515) histone-lysine N-methyltransferase activity (GO:0018024) zinc ion binding (GO:0008270)	nucleus (GO:0005634)	SET_dom (IPR001214)	Hist-Lys_N-MeTrfase_plant
LOC105059001	sphingolipid delta(4)-desaturase DES1-like	sphingolipid biosynthetic process (GO:0030148) lipid metabolic process (GO:0006629)	sphingolipid delta-4 desaturase activity (GO:0042284)	integral component of membrane (GO:0016021)	Sphingolipid_d4-desaturase_N (IPR013866)	DES1/DES2
LOC105034273	SPX domain-containing membrane protein Os06g0129400-like	transmembrane transport (GO:0055085)	transmembrane transporter activity (GO:0022857)	None	SPX (IPR004331)	ABC e MFS
LOC105043377	SPX domain-containing membrane protein OsI_17046-like	transmembrane transport (GO:0055085)	transmembrane transporter activity (GO:0022857)	None	SPX (IPR004331)	ABC e MFS
LOC105054157	SPX domain-containing membrane protein OsI_17046-like	transmembrane transport (GO:0055085)	transmembrane transporter activity (GO:0022857)	None	SPX_dom (IPR004331)	MFS
LOC105039801	sister-chromatid cohesion protein 3	No GO Terms	No GO Terms	No GO Terms	STAG (IPR013721)	Cohesin_Scc3/SA
LOC105046708	homeobox-leucine zipper protein HOX32	None	DNA binding (GO:0003677) lipid binding (GO:0008289)	None	START (IPR002913) HOX (IPR001356)	##
LOC105048606	low affinity sulfate transporter 3-like	sulfate transport (GO:0008272) transmembrane transport (GO:0055085)	secondary active sulfate transmembrane transporter activity (GO:0008271) sulfate transmembrane transporter activity (GO:0015116)	membrane (GO:0016020) integral component of membrane (GO:0016021)	STAS_dom (IPR002645)	SLC26A/SulP_fam
LOC105043623	scarecrow-like protein 22	No GO Terms	No GO Terms	No GO Terms	TF_GRAS (IPR005202)	##
LOC105054013	scarecrow-like protein 22	No GO Terms	No GO Terms	No GO Terms	TF_GRAS (IPR005202)	##
LOC105054987	scarecrow-like protein 27	No GO Terms	No GO Terms	No GO Terms	TF_GRAS (IPR005202)	##
LOC105059511	scarecrow-like protein 27	No GO Terms	No GO Terms	No GO Terms	TF_GRAS (IPR005202)	##
LOC105036904	polyphenol oxidase chloroplastic-like	pigment biosynthetic process (GO:0046148)	oxidoreductase activity (GO:0016491) catechol oxidase activity (GO:0004097)	None	Tyrosinase_Cu-bd (IPR002227)	Polyphenol_oxidase
LOC105048962	polyphenol oxidase chloroplastic-like	pigment biosynthetic process (GO:0046148)	oxidoreductase activity (GO:0016491) catechol oxidase activity (GO:0004097)	None	Tyrosinase_Cu-bd (IPR002227)	Polyphenol_oxidase
LOC105044919	cyclic dof factor 2-like	regulation of transcription, DNA-templated (GO:0006355)	DNA binding (GO:0003677)	None	Znf_Dof (IPR003851)	##
LOC105051551	protein FAR1-RELATED SEQUENCE 5-like	regulation of transcription, DNA-templated (GO:0006355)	zinc ion binding (GO:0008270)	None	Znf_PMZ (IPR006564)	FHY3/FAR1
LOC105050166	formin-like protein 11	None	None	None	None	None
