# Supplementary material for: The early response of oil palm (Elaeis guineensis Jacq.) plants to water deprivation: Expression analysis of miRNAs and their putative target genes, and similarities with the response to salinity stress
Source: Front Plant Sci. 2022 Sep 23;13:970113. doi: 10.3389/fpls.2022.970113 (PMC9539919; doi:10.3389/fpls.2022.970113)
Supplement: Supplementary file 3 [file Table_7.XLSX]

## Sheet: Supplementary Table 3
Supplementary Table 3. Hierarchical, functional and phylogenetic annotation in the EggNOG platform of the oil palm gene targets for orthologous and new miRNAs prospected under drought stress.
Protein ID	seed_ortholog	evalue	score	eggNOG_OGs	max_annot_lvl	COG_category	Description	Preferred_name	GOs	EC	KEGG_ko	KEGG_Pathway	KEGG_Module	KEGG_Reaction	KEGG_rclass	BRITE	KEGG_TC	CAZy	BiGG_Reaction	PFAMs
XP_010904731.1	42345.XP_008786776.1	7.29e-304	838.0	COG5147@1|root,KOG0048@2759|Eukaryota,37J6C@33090|Viridiplantae,3GF01@35493|Streptophyta,3KP8T@4447|Liliopsida	4447|Liliopsida	K	transcription factor	-	-	-	-	-	-	-	-	-	-	-	-	Myb_DNA-binding
XP_010904936.1	42345.XP_008792776.1	0.0	1296.0	KOG0498@1|root,KOG0498@2759|Eukaryota,37K37@33090|Viridiplantae,3GGPW@35493|Streptophyta,3KX2Q@4447|Liliopsida	4447|Liliopsida	P	cyclic nucleotide-gated ion channel	-	-	-	-	-	-	-	-	-	-	-	-	Ion_trans
XP_010907655.1	42345.XP_008812458.1	0.0	1254.0	COG5036@1|root,KOG2325@1|root,KOG1161@2759|Eukaryota,KOG2325@2759|Eukaryota,37NJI@33090|Viridiplantae,3G9M3@35493|Streptophyta,3KR4A@4447|Liliopsida	4447|Liliopsida	P	SPX domain	-	-	-	-	-	-	-	-	-	-	-	-	MFS_1,SPX
XP_010907656.1	42345.XP_008812458.1	0.0	1254.0	COG5036@1|root,KOG2325@1|root,KOG1161@2759|Eukaryota,KOG2325@2759|Eukaryota,37NJI@33090|Viridiplantae,3G9M3@35493|Streptophyta,3KR4A@4447|Liliopsida	4447|Liliopsida	P	SPX domain	-	-	-	-	-	-	-	-	-	-	-	-	MFS_1,SPX
XP_010908452.1	42345.XP_008788267.1	0.0	922.0	2CMEY@1|root,2QQ6B@2759|Eukaryota,37Q3P@33090|Viridiplantae,3GE9J@35493|Streptophyta,3KW2R@4447|Liliopsida	4447|Liliopsida	S	Inositol-tetrakisphosphate 1-kinase 4	-	-	2.7.1.159	ko:K01765	ko00562,map00562	M00132	R03428,R03429	RC00002,RC00078	ko00000,ko00001,ko00002,ko01000	-	-	-	Ins134_P3_kin
XP_010909457.1	42345.XP_008790676.1	2.02e-170	477.0	COG3000@1|root,KOG0874@2759|Eukaryota,37T6P@33090|Viridiplantae,3GFUA@35493|Streptophyta,3KR6S@4447|Liliopsida	4447|Liliopsida	I	Belongs to the sterol desaturase family	-	-	-	-	-	-	-	-	-	-	-	-	FA_hydroxylase
XP_010910292.2	42345.XP_008798729.1	0.0	1186.0	COG0515@1|root,2QTX3@2759|Eukaryota,37QMV@33090|Viridiplantae,3G7RI@35493|Streptophyta,3KY9Z@4447|Liliopsida	4447|Liliopsida	T	Legume lectin domain	-	-	-	-	-	-	-	-	-	-	-	-	Lectin_legB,Pkinase
XP_010910928.1	42345.XP_008779317.1	0.0	1123.0	28NRM@1|root,2QVBP@2759|Eukaryota,37QAQ@33090|Viridiplantae,3GD2R@35493|Streptophyta,3KS9W@4447|Liliopsida	4447|Liliopsida	S	polyphenol oxidase	-	-	-	-	-	-	-	-	-	-	-	-	PPO1_DWL,PPO1_KFDV,Tyrosinase
XP_010910973.2	42345.XP_008785462.1	5.69e-238	667.0	COG2132@1|root,KOG1263@2759|Eukaryota,37QQ0@33090|Viridiplantae,3GG7F@35493|Streptophyta,3KT7E@4447|Liliopsida	4447|Liliopsida	Q	Belongs to the multicopper oxidase family	-	-	-	-	-	-	-	-	-	-	-	-	Cu-oxidase,Cu-oxidase_2
XP_010912858.1	42345.XP_008812416.1	1.93e-283	778.0	28J4K@1|root,2QRGM@2759|Eukaryota,37RN1@33090|Viridiplantae,3GAFB@35493|Streptophyta,3KSUU@4447|Liliopsida	4447|Liliopsida	S	F-Box protein	-	-	-	-	-	-	-	-	-	-	-	-	F-box-like
XP_010913598.1	42345.XP_008782058.1	3.64e-177	499.0	2CNEA@1|root,2QVM2@2759|Eukaryota,37SA2@33090|Viridiplantae,3G8IV@35493|Streptophyta,3KQ6M@4447|Liliopsida	4447|Liliopsida	S	FR47-like protein	-	-	-	-	-	-	-	-	-	-	-	-	Acetyltransf_1
XP_010913599.1	42345.XP_008782058.1	3.77e-177	498.0	2CNEA@1|root,2QVM2@2759|Eukaryota,37SA2@33090|Viridiplantae,3G8IV@35493|Streptophyta,3KQ6M@4447|Liliopsida	4447|Liliopsida	S	FR47-like protein	-	-	-	-	-	-	-	-	-	-	-	-	Acetyltransf_1
XP_010913600.1	42345.XP_008782058.1	1.77e-148	425.0	2CNEA@1|root,2QVM2@2759|Eukaryota,37SA2@33090|Viridiplantae,3G8IV@35493|Streptophyta,3KQ6M@4447|Liliopsida	4447|Liliopsida	S	FR47-like protein	-	-	-	-	-	-	-	-	-	-	-	-	Acetyltransf_1
XP_010913601.1	42345.XP_008782058.1	3.06e-178	499.0	2CNEA@1|root,2QVM2@2759|Eukaryota,37SA2@33090|Viridiplantae,3G8IV@35493|Streptophyta,3KQ6M@4447|Liliopsida	4447|Liliopsida	S	FR47-like protein	-	-	-	-	-	-	-	-	-	-	-	-	Acetyltransf_1
XP_010913602.1	42345.XP_008782058.1	5.93e-178	499.0	2CNEA@1|root,2QVM2@2759|Eukaryota,37SA2@33090|Viridiplantae,3G8IV@35493|Streptophyta,3KQ6M@4447|Liliopsida	4447|Liliopsida	S	FR47-like protein	-	-	-	-	-	-	-	-	-	-	-	-	Acetyltransf_1
XP_010914380.1	42345.XP_008812653.1	0.0	2039.0	COG5537@1|root,KOG2011@2759|Eukaryota,37ITF@33090|Viridiplantae,3GC90@35493|Streptophyta,3KMT3@4447|Liliopsida	4447|Liliopsida	D	STAG domain	-	-	-	ko:K06671	ko04110,ko04111,ko04113,map04110,map04111,map04113	-	-	-	ko00000,ko00001,ko03036	-	-	-	STAG
XP_010915959.1	42345.XP_008783196.1	5.61e-262	721.0	28IFB@1|root,2QS96@2759|Eukaryota,37Q4Z@33090|Viridiplantae,3G9B1@35493|Streptophyta,3KQUA@4447|Liliopsida	4447|Liliopsida	S	Protein DEFECTIVE IN MERISTEM SILENCING	-	-	-	-	-	-	-	-	-	-	-	-	-
XP_010915960.1	42345.XP_008783196.1	3.04e-166	474.0	28IFB@1|root,2QS96@2759|Eukaryota,37Q4Z@33090|Viridiplantae,3G9B1@35493|Streptophyta,3KQUA@4447|Liliopsida	4447|Liliopsida	S	Protein DEFECTIVE IN MERISTEM SILENCING	-	-	-	-	-	-	-	-	-	-	-	-	-
XP_010916289.1	42345.XP_008776043.1	1.14e-246	689.0	KOG4698@1|root,KOG4698@2759|Eukaryota,37YCH@33090|Viridiplantae,3GNC5@35493|Streptophyta,3KWTS@4447|Liliopsida	4447|Liliopsida	S	Protein of unknown function (DUF563)	-	-	2.4.1.312	ko:K18207	ko00515,ko01100,map00515,map01100	-	R10596,R11407	RC00005,RC00049	ko00000,ko00001,ko01000,ko01003	-	GT61	-	DUF563
XP_010916290.1	42345.XP_008776043.1	5.25e-247	689.0	KOG4698@1|root,KOG4698@2759|Eukaryota,37YCH@33090|Viridiplantae,3GNC5@35493|Streptophyta,3KWTS@4447|Liliopsida	4447|Liliopsida	S	Protein of unknown function (DUF563)	-	-	2.4.1.312	ko:K18207	ko00515,ko01100,map00515,map01100	-	R10596,R11407	RC00005,RC00049	ko00000,ko00001,ko01000,ko01003	-	GT61	-	DUF563
XP_010916648.1	42345.XP_008795142.1	0.0	2158.0	KOG2029@1|root,KOG2029@2759|Eukaryota,37RJ1@33090|Viridiplantae,3GH8N@35493|Streptophyta,3KMA3@4447|Liliopsida	4447|Liliopsida	S	phosphatidylglycerol acyl-chain remodeling	-	-	-	-	-	-	-	-	-	-	-	-	-
XP_010916661.1	42345.XP_008795163.1	1.38e-247	684.0	29BGG@1|root,2RIJM@2759|Eukaryota,37RWY@33090|Viridiplantae,3GHUE@35493|Streptophyta,3KY1B@4447|Liliopsida	4447|Liliopsida	O	DnaJ molecular chaperone homology domain	-	-	-	-	-	-	-	-	-	-	-	-	DnaJ
XP_010917581.1	42345.XP_008802839.1	3.64e-208	589.0	COG0457@1|root,COG0666@1|root,KOG0504@2759|Eukaryota,KOG0548@2759|Eukaryota,37HF2@33090|Viridiplantae,3G8J9@35493|Streptophyta,3KNSD@4447|Liliopsida	4447|Liliopsida	O	Ankyrin repeat	-	-	-	-	-	-	-	-	-	-	-	-	Ank_2,TPR_8
XP_010917583.1	42345.XP_008802839.1	1.7e-210	595.0	COG0457@1|root,COG0666@1|root,KOG0504@2759|Eukaryota,KOG0548@2759|Eukaryota,37HF2@33090|Viridiplantae,3G8J9@35493|Streptophyta,3KNSD@4447|Liliopsida	4447|Liliopsida	O	Ankyrin repeat	-	-	-	-	-	-	-	-	-	-	-	-	Ank_2,TPR_8
XP_010917724.1	42345.XP_008797337.1	9.45e-129	369.0	2C7QM@1|root,2RXV8@2759|Eukaryota,37U9N@33090|Viridiplantae,3GHXP@35493|Streptophyta,3KZRG@4447|Liliopsida	4447|Liliopsida	S	Photosystem II Pbs27	-	-	-	-	-	-	-	-	-	-	-	-	PSII_Pbs27
XP_010917725.1	42345.XP_008797337.1	9.45e-129	369.0	2C7QM@1|root,2RXV8@2759|Eukaryota,37U9N@33090|Viridiplantae,3GHXP@35493|Streptophyta,3KZRG@4447|Liliopsida	4447|Liliopsida	S	Photosystem II Pbs27	-	-	-	-	-	-	-	-	-	-	-	-	PSII_Pbs27
XP_010919532.1	42345.XP_008786976.1	0.0	1120.0	28K9J@1|root,2QQQC@2759|Eukaryota,37N0V@33090|Viridiplantae,3G8PC@35493|Streptophyta,3KMHP@4447|Liliopsida	4447|Liliopsida	K	Belongs to the GRAS family	-	-	-	-	-	-	-	-	-	-	-	-	GRAS
XP_010919533.1	42345.XP_008786976.1	0.0	1120.0	28K9J@1|root,2QQQC@2759|Eukaryota,37N0V@33090|Viridiplantae,3G8PC@35493|Streptophyta,3KMHP@4447|Liliopsida	4447|Liliopsida	K	Belongs to the GRAS family	-	-	-	-	-	-	-	-	-	-	-	-	GRAS
XP_010919534.1	42345.XP_008786976.1	0.0	1120.0	28K9J@1|root,2QQQC@2759|Eukaryota,37N0V@33090|Viridiplantae,3G8PC@35493|Streptophyta,3KMHP@4447|Liliopsida	4447|Liliopsida	K	Belongs to the GRAS family	-	-	-	-	-	-	-	-	-	-	-	-	GRAS
XP_010919615.1	42345.XP_008802786.1	1.05e-271	744.0	COG0162@1|root,KOG2144@2759|Eukaryota,37ICN@33090|Viridiplantae,3GE8R@35493|Streptophyta,3KXGD@4447|Liliopsida	4447|Liliopsida	J	Belongs to the class-I aminoacyl-tRNA synthetase family	-	-	-	-	-	-	-	-	-	-	-	-	tRNA-synt_1b
XP_010919667.1	42345.XP_008778249.1	6.02e-181	509.0	COG5147@1|root,KOG0048@2759|Eukaryota,37S1Y@33090|Viridiplantae,3GD17@35493|Streptophyta,3KYM4@4447|Liliopsida	4447|Liliopsida	K	Myb-like DNA-binding domain	-	-	-	-	-	-	-	-	-	-	-	-	Myb_DNA-binding
XP_010919771.1	42345.XP_008794901.1	3.29e-184	518.0	28NS1@1|root,2QVC3@2759|Eukaryota,37KMB@33090|Viridiplantae,3G77B@35493|Streptophyta,3KKYM@4447|Liliopsida	4447|Liliopsida	S	Encodes a close homolog of the Cauliflower OR (Orange) protein. The function of OR is to induce the differentiation of proplastids or other noncolored plastids into chromoplasts for carotenoid accumulation. Both proteins contain a Cysteine-rich	-	-	-	-	-	-	-	-	-	-	-	-	-
XP_010920187.1	42345.XP_008788380.1	7.81e-218	612.0	28P38@1|root,2QWFU@2759|Eukaryota,37STT@33090|Viridiplantae,3GA36@35493|Streptophyta,3KQ42@4447|Liliopsida	4447|Liliopsida	S	Plant specific eukaryotic initiation factor 4B	-	-	-	-	-	-	-	-	-	-	-	-	eIF-4B
XP_010920443.2	42345.XP_008791554.1	0.0	1362.0	28JYJ@1|root,2QQ5I@2759|Eukaryota,37IVI@33090|Viridiplantae,3GG3D@35493|Streptophyta,3KPXJ@4447|Liliopsida	4447|Liliopsida	K	Auxin response factors (ARFs) are transcriptional factors that bind specifically to the DNA sequence 5'-TGTCTC-3' found in the auxin-responsive promoter elements (AuxREs)	-	-	-	-	-	-	-	-	-	-	-	-	Auxin_resp,B3
XP_010921318.1	42345.XP_008781227.1	0.0	900.0	28K3S@1|root,2QSI8@2759|Eukaryota,37P6M@33090|Viridiplantae,3G85Z@35493|Streptophyta,3KM6M@4447|Liliopsida	35493|Streptophyta	B	dof zinc finger protein	-	-	-	-	-	-	-	-	-	-	-	-	zf-Dof
XP_010922408.1	42345.XP_008788067.1	1.16e-252	697.0	COG0053@1|root,KOG1485@2759|Eukaryota,37I3N@33090|Viridiplantae,3GGQM@35493|Streptophyta,3KRDY@4447|Liliopsida	4447|Liliopsida	P	Metal tolerance protein	-	-	-	-	-	-	-	-	-	-	-	-	Cation_efflux,ZT_dimer
XP_010922410.1	42345.XP_008788067.1	7.97e-230	638.0	COG0053@1|root,KOG1485@2759|Eukaryota,37I3N@33090|Viridiplantae,3GGQM@35493|Streptophyta,3KRDY@4447|Liliopsida	4447|Liliopsida	P	Metal tolerance protein	-	-	-	-	-	-	-	-	-	-	-	-	Cation_efflux,ZT_dimer
XP_010922854.1	4555.Si026816m	8.5e-106	311.0	KOG0406@1|root,KOG0406@2759|Eukaryota,37N96@33090|Viridiplantae,3GAEQ@35493|Streptophyta,3KYKP@4447|Liliopsida,3I3S3@38820|Poales	4447|Liliopsida	O	Belongs to the GST superfamily	-	-	-	-	-	-	-	-	-	-	-	-	GST_C,GST_N
XP_010923172.3	42345.XP_008801380.1	0.0	952.0	COG2132@1|root,KOG1263@2759|Eukaryota,37QQ0@33090|Viridiplantae,3GG7F@35493|Streptophyta,3KT7E@4447|Liliopsida	4447|Liliopsida	Q	Belongs to the multicopper oxidase family	-	-	-	-	-	-	-	-	-	-	-	-	Cu-oxidase,Cu-oxidase_2,Cu-oxidase_3
XP_010923191.1	42345.XP_008791250.1	0.0	1063.0	COG1131@1|root,KOG0061@2759|Eukaryota,37JCC@33090|Viridiplantae,3G784@35493|Streptophyta,3KTQ9@4447|Liliopsida	4447|Liliopsida	Q	ABC-2 type transporter	-	-	-	-	-	-	-	-	-	-	-	-	ABC2_membrane,ABC_tran
XP_010923678.1	42345.XP_008794452.1	0.0	1657.0	28H7Z@1|root,2QPKR@2759|Eukaryota,37K3R@33090|Viridiplantae,3GC0G@35493|Streptophyta,3KMMJ@4447|Liliopsida	4447|Liliopsida	K	Homeobox-leucine zipper protein HOX32	-	-	-	ko:K09338	-	-	-	-	ko00000,ko03000	-	-	-	Homeobox,MEKHLA,START
XP_010924816.1	42345.XP_008791463.1	4.12e-158	448.0	290FS@1|root,2R7AV@2759|Eukaryota,37V58@33090|Viridiplantae,3G7PM@35493|Streptophyta,3KKWM@4447|Liliopsida	4447|Liliopsida	K	DNA-binding domain in plant proteins such as APETALA2 and EREBPs	-	-	-	-	-	-	-	-	-	-	-	-	AP2
XP_010924878.1	42345.XP_008791402.1	1.82e-91	269.0	COG2036@1|root,KOG0869@2759|Eukaryota,37V4F@33090|Viridiplantae,3GJ95@35493|Streptophyta,3KZWC@4447|Liliopsida	4447|Liliopsida	K	Histone-like transcription factor (CBF/NF-Y) and archaeal histone	-	-	-	ko:K08065	ko04612,ko05152,ko05166,map04612,map05152,map05166	-	-	-	ko00000,ko00001,ko03000	-	-	-	CBFD_NFYB_HMF
XP_010924879.1	42345.XP_008791402.1	6.83e-91	268.0	COG2036@1|root,KOG0869@2759|Eukaryota,37V4F@33090|Viridiplantae,3GJ95@35493|Streptophyta,3KZWC@4447|Liliopsida	4447|Liliopsida	K	Histone-like transcription factor (CBF/NF-Y) and archaeal histone	-	-	-	ko:K08065	ko04612,ko05152,ko05166,map04612,map05152,map05166	-	-	-	ko00000,ko00001,ko03000	-	-	-	CBFD_NFYB_HMF
XP_010926257.1	42345.XP_008780885.1	0.0	1153.0	COG0659@1|root,KOG0236@2759|Eukaryota,37NJ2@33090|Viridiplantae,3G812@35493|Streptophyta,3KXSK@4447|Liliopsida	4447|Liliopsida	P	Sulfate transporter	-	-	-	-	-	-	-	-	-	-	-	-	STAS,Sulfate_transp
XP_010926444.1	42345.XP_008782350.1	1.83e-252	697.0	KOG3773@1|root,KOG3773@2759|Eukaryota,37RZY@33090|Viridiplantae,3GCTR@35493|Streptophyta,3KNDT@4447|Liliopsida	4447|Liliopsida	U	lipolytic acyl hydrolase (LAH)	-	-	-	-	-	-	-	-	-	-	-	-	Patatin
XP_010926766.1	42345.XP_008779317.1	0.0	1078.0	28NRM@1|root,2QVBP@2759|Eukaryota,37QAQ@33090|Viridiplantae,3GD2R@35493|Streptophyta,3KS9W@4447|Liliopsida	4447|Liliopsida	S	polyphenol oxidase	-	-	-	-	-	-	-	-	-	-	-	-	PPO1_DWL,PPO1_KFDV,Tyrosinase
XP_010926840.1	42345.XP_008804072.1	1.89e-278	773.0	COG2124@1|root,KOG0157@2759|Eukaryota,37IXF@33090|Viridiplantae,3G9DS@35493|Streptophyta,3KN6Y@4447|Liliopsida	4447|Liliopsida	Q	Belongs to the cytochrome P450 family	-	-	-	-	-	-	-	-	-	-	-	-	p450
XP_010926847.1	42345.XP_008804072.1	3.88e-230	646.0	COG2124@1|root,KOG0157@2759|Eukaryota,37IXF@33090|Viridiplantae,3G9DS@35493|Streptophyta,3KN6Y@4447|Liliopsida	4447|Liliopsida	Q	Belongs to the cytochrome P450 family	-	-	-	-	-	-	-	-	-	-	-	-	p450
XP_010927099.1	42345.XP_008800074.1	2.87e-88	263.0	2C436@1|root,2S16J@2759|Eukaryota,37VUA@33090|Viridiplantae,3GJKP@35493|Streptophyta,3M7DR@4447|Liliopsida	4447|Liliopsida	S	protein PHLOEM PROTEIN 2-LIKE	-	-	-	-	-	-	-	-	-	-	-	-	PP2
XP_010928025.1	42345.XP_008775674.1	0.0	1135.0	KOG4197@1|root,KOG4197@2759|Eukaryota,37HY9@33090|Viridiplantae,3GBJA@35493|Streptophyta,3KXPJ@4447|Liliopsida	4447|Liliopsida	S	DYW family of nucleic acid deaminases	-	-	-	-	-	-	-	-	-	-	-	-	DYW_deaminase,PPR
XP_010928026.1	42345.XP_008775674.1	0.0	1135.0	KOG4197@1|root,KOG4197@2759|Eukaryota,37HY9@33090|Viridiplantae,3GBJA@35493|Streptophyta,3KXPJ@4447|Liliopsida	4447|Liliopsida	S	DYW family of nucleic acid deaminases	-	-	-	-	-	-	-	-	-	-	-	-	DYW_deaminase,PPR
XP_010928027.1	42345.XP_008775674.1	0.0	1135.0	KOG4197@1|root,KOG4197@2759|Eukaryota,37HY9@33090|Viridiplantae,3GBJA@35493|Streptophyta,3KXPJ@4447|Liliopsida	4447|Liliopsida	S	DYW family of nucleic acid deaminases	-	-	-	-	-	-	-	-	-	-	-	-	DYW_deaminase,PPR
XP_010928391.1	42345.XP_008793774.1	0.0	1337.0	KOG1922@1|root,KOG1922@2759|Eukaryota,37PHQ@33090|Viridiplantae,3G7KE@35493|Streptophyta,3KUF1@4447|Liliopsida	4447|Liliopsida	TZ	Belongs to the formin-like family	-	-	-	-	-	-	-	-	-	-	-	-	FH2
XP_010928398.1	42345.XP_008793774.1	0.0	1337.0	KOG1922@1|root,KOG1922@2759|Eukaryota,37PHQ@33090|Viridiplantae,3G7KE@35493|Streptophyta,3KUF1@4447|Liliopsida	4447|Liliopsida	TZ	Belongs to the formin-like family	-	-	-	-	-	-	-	-	-	-	-	-	FH2
XP_010929354.1	42345.XP_008811444.1	1.52e-70	213.0	KOG1759@1|root,KOG1759@2759|Eukaryota,37UMA@33090|Viridiplantae,3GIMT@35493|Streptophyta,3M0BD@4447|Liliopsida	4447|Liliopsida	V	Macrophage migration inhibitory factor (MIF)	-	-	5.3.2.1	ko:K07253	ko00350,ko00360,map00350,map00360	-	R01378,R03342	RC00507	ko00000,ko00001,ko01000,ko04147	-	-	-	MIF
XP_010930298.1	42345.XP_008801044.1	1.53e-181	507.0	28KAM@1|root,2QSRD@2759|Eukaryota,37PPJ@33090|Viridiplantae,3GE3E@35493|Streptophyta,3KQD8@4447|Liliopsida	4447|Liliopsida	-	-	-	-	-	-	-	-	-	-	-	-	-	-	-
XP_010930351.1	4538.ORGLA11G0071600.1	4.26e-238	681.0	2EDTX@1|root,2SJCT@2759|Eukaryota,37YJB@33090|Viridiplantae,3GP5Q@35493|Streptophyta,3KRQR@4447|Liliopsida,3I39W@38820|Poales	4447|Liliopsida	S	FAR1 DNA-binding domain	-	-	-	-	-	-	-	-	-	-	-	-	FAR1,MULE,SWIM
XP_010931130.1	42345.XP_008801175.1	1.02e-250	693.0	COG1806@1|root,2QQ1R@2759|Eukaryota,37NRA@33090|Viridiplantae,3GFS0@35493|Streptophyta,3KT19@4447|Liliopsida	4447|Liliopsida	S	Pyruvate phosphate dikinase regulatory protein	-	-	-	-	-	-	-	-	-	-	-	-	Kinase-PPPase
XP_010932285.1	42345.XP_008799937.1	0.0	1000.0	COG1171@1|root,KOG2547@2759|Eukaryota,37Q8Y@33090|Viridiplantae,3GAU1@35493|Streptophyta,3KM0H@4447|Liliopsida	4447|Liliopsida	IM	Glycosyl transferase family 21	-	-	-	-	-	-	-	-	-	-	-	-	Glyco_transf_21
XP_010932286.1	42345.XP_008799937.1	0.0	1000.0	COG1171@1|root,KOG2547@2759|Eukaryota,37Q8Y@33090|Viridiplantae,3GAU1@35493|Streptophyta,3KM0H@4447|Liliopsida	4447|Liliopsida	IM	Glycosyl transferase family 21	-	-	-	-	-	-	-	-	-	-	-	-	Glyco_transf_21
XP_010932316.3	42345.XP_008804556.1	1.81e-63	199.0	KOG4267@1|root,KOG4267@2759|Eukaryota,37UPR@33090|Viridiplantae,3GIPH@35493|Streptophyta,3KNKA@4447|Liliopsida	4447|Liliopsida	S	Transmembrane proteins 14C	-	-	-	-	-	-	-	-	-	-	-	-	Tmemb_14
XP_010933683.1	42345.XP_008796806.1	0.0	1078.0	28K9J@1|root,2QQQC@2759|Eukaryota,37N0V@33090|Viridiplantae,3G8PC@35493|Streptophyta,3KMHP@4447|Liliopsida	4447|Liliopsida	K	Belongs to the GRAS family	-	-	-	-	-	-	-	-	-	-	-	-	GRAS
XP_010934970.1	42345.XP_008796953.1	0.0	1129.0	28K9J@1|root,2QQQC@2759|Eukaryota,37N0V@33090|Viridiplantae,3G8PC@35493|Streptophyta,3KMPU@4447|Liliopsida	4447|Liliopsida	K	Belongs to the GRAS family	-	-	-	-	-	-	-	-	-	-	-	-	GRAS
XP_010935679.1	4641.GSMUA_AchrUn_randomP04220_001	9.43e-85	257.0	28K7K@1|root,2QSN8@2759|Eukaryota,37PXS@33090|Viridiplantae,3GHCK@35493|Streptophyta,3M05D@4447|Liliopsida	4447|Liliopsida	S	Cytochrome oxidase complex assembly protein 1	-	-	-	-	-	-	-	-	-	-	-	-	Coa1
XP_010935756.1	42345.XP_008787391.1	0.0	907.0	KOG4197@1|root,KOG4197@2759|Eukaryota,37N0W@33090|Viridiplantae,3G7KZ@35493|Streptophyta,3M48A@4447|Liliopsida	4447|Liliopsida	S	PPR repeat	-	-	-	-	-	-	-	-	-	-	-	-	PPR,PPR_1,PPR_2
XP_010935913.1	42345.XP_008785239.1	0.0	1529.0	COG0055@1|root,KOG1246@2759|Eukaryota,37NW7@33090|Viridiplantae,3GAVP@35493|Streptophyta,3KVIT@4447|Liliopsida	4447|Liliopsida	K	lysine-specific demethylase	-	-	-	-	-	-	-	-	-	-	-	-	FYRC,FYRN,JmjC,JmjN,zf-C5HC2
XP_010936361.1	42345.XP_008805960.1	0.0	1722.0	28K02@1|root,2QSEI@2759|Eukaryota,37IFZ@33090|Viridiplantae,3GCMC@35493|Streptophyta,3KU89@4447|Liliopsida	4447|Liliopsida	S	Plus-3 domain	-	-	-	-	-	-	-	-	-	-	-	-	Plus-3
XP_010939921.1	4577.GRMZM2G116335_P01	2.14e-107	357.0	KOG4658@1|root,KOG4658@2759|Eukaryota,37P43@33090|Viridiplantae,3GF32@35493|Streptophyta,3KM6W@4447|Liliopsida,3IAVP@38820|Poales	4447|Liliopsida	T	NB-ARC domain	-	-	-	-	-	-	-	-	-	-	-	-	NB-ARC
XP_010940413.1	42345.XP_008778421.1	5.74e-239	658.0	KOG2987@1|root,KOG2987@2759|Eukaryota,37M3F@33090|Viridiplantae,3GCW5@35493|Streptophyta,3KP0S@4447|Liliopsida	4447|Liliopsida	I	Sphingolipid delta(4)-desaturase	-	-	-	-	-	-	-	-	-	-	-	-	FA_desaturase,Lipid_DES
XP_010941132.1	42345.XP_008794809.1	0.0	1024.0	28K9J@1|root,2QQQC@2759|Eukaryota,37N0V@33090|Viridiplantae,3G8PC@35493|Streptophyta,3KMPU@4447|Liliopsida	4447|Liliopsida	K	Belongs to the GRAS family	-	-	-	-	-	-	-	-	-	-	-	-	GRAS
XP_010942494.3	42345.XP_008794704.1	0.0	941.0	COG1073@1|root,KOG1552@2759|Eukaryota,37JH2@33090|Viridiplantae,3GBWH@35493|Streptophyta,3KQH4@4447|Liliopsida	4447|Liliopsida	S	Alpha beta-Hydrolases superfamily protein	-	-	-	-	-	-	-	-	-	-	-	-	Hydrolase_4
XP_010942601.1	42345.XP_008783103.1	0.0	6163.0	COG5021@1|root,KOG0939@2759|Eukaryota,37K9G@33090|Viridiplantae,3G8BM@35493|Streptophyta,3KNUB@4447|Liliopsida	4447|Liliopsida	O	E3 ubiquitin-protein ligase	-	-	-	-	-	-	-	-	-	-	-	-	DUF4414,DUF908,DUF913,HECT,UBA
XP_010942602.1	42345.XP_008783103.1	0.0	6157.0	COG5021@1|root,KOG0939@2759|Eukaryota,37K9G@33090|Viridiplantae,3G8BM@35493|Streptophyta,3KNUB@4447|Liliopsida	4447|Liliopsida	O	E3 ubiquitin-protein ligase	-	-	-	-	-	-	-	-	-	-	-	-	DUF4414,DUF908,DUF913,HECT,UBA
XP_010943025.1	42345.XP_008783497.1	3.97e-132	377.0	COG1143@1|root,KOG3256@2759|Eukaryota,37KYT@33090|Viridiplantae,3GDJE@35493|Streptophyta,3KM57@4447|Liliopsida	33090|Viridiplantae	C	4Fe-4S dicluster domain	-	-	-	-	-	-	-	-	-	-	-	-	Fer4
XP_010943100.1	42345.XP_008778859.1	7.47e-136	401.0	COG4642@1|root,KOG0231@2759|Eukaryota,37K80@33090|Viridiplantae,3G7RX@35493|Streptophyta,3KMBR@4447|Liliopsida	4447|Liliopsida	S	Possible plasma membrane-binding motif in junctophilins, PIP-5-kinases and protein kinases.	-	-	-	-	-	-	-	-	-	-	-	-	MORN
XP_010943549.1	42345.XP_008776259.1	1.33e-220	617.0	2CMBG@1|root,2QPVZ@2759|Eukaryota,37J65@33090|Viridiplantae,3G81D@35493|Streptophyta,3KTZT@4447|Liliopsida	4447|Liliopsida	S	Squamosa promoter-binding-like protein	-	-	-	-	-	-	-	-	-	-	-	-	SBP
XP_010943550.1	42345.XP_008776259.1	6.14e-230	640.0	2CMBG@1|root,2QPVZ@2759|Eukaryota,37J65@33090|Viridiplantae,3G81D@35493|Streptophyta,3KTZT@4447|Liliopsida	4447|Liliopsida	S	Squamosa promoter-binding-like protein	-	-	-	-	-	-	-	-	-	-	-	-	SBP
XP_010943551.1	42345.XP_008776259.1	1.61e-227	634.0	2CMBG@1|root,2QPVZ@2759|Eukaryota,37J65@33090|Viridiplantae,3G81D@35493|Streptophyta,3KTZT@4447|Liliopsida	4447|Liliopsida	S	Squamosa promoter-binding-like protein	-	-	-	-	-	-	-	-	-	-	-	-	SBP
XP_010943552.1	42345.XP_008776259.1	8.7e-221	617.0	2CMBG@1|root,2QPVZ@2759|Eukaryota,37J65@33090|Viridiplantae,3G81D@35493|Streptophyta,3KTZT@4447|Liliopsida	4447|Liliopsida	S	Squamosa promoter-binding-like protein	-	-	-	-	-	-	-	-	-	-	-	-	SBP
XP_010943970.1	42345.XP_008810553.1	8.63e-184	514.0	COG1250@1|root,KOG2304@2759|Eukaryota,37MXK@33090|Viridiplantae,3GCF2@35493|Streptophyta,3KU58@4447|Liliopsida	4447|Liliopsida	I	3-hydroxyacyl-CoA dehydrogenase, C-terminal domain	-	-	1.1.1.157	ko:K00074	ko00360,ko00362,ko00650,ko01100,ko01120,map00360,map00362,map00650,map01100,map01120	-	R01976,R05576,R06941	RC00029,RC00117	ko00000,ko00001,ko01000	-	-	-	3HCDH,3HCDH_N
XP_019701697.2	42345.XP_008793594.1	2.35e-254	714.0	KOG0251@1|root,KOG0251@2759|Eukaryota,37PRV@33090|Viridiplantae,3GCZB@35493|Streptophyta,3KTXZ@4447|Liliopsida	4447|Liliopsida	TU	Clathrin assembly protein	-	-	-	-	-	-	-	-	-	-	-	-	ANTH
XP_019702499.1	42345.XP_008812458.1	0.0	957.0	COG5036@1|root,KOG2325@1|root,KOG1161@2759|Eukaryota,KOG2325@2759|Eukaryota,37NJI@33090|Viridiplantae,3G9M3@35493|Streptophyta,3KR4A@4447|Liliopsida	4447|Liliopsida	P	SPX domain	-	-	-	-	-	-	-	-	-	-	-	-	MFS_1
XP_019702668.1	42345.XP_008808988.1	4.44e-150	423.0	COG1131@1|root,KOG0059@2759|Eukaryota,37SKM@33090|Viridiplantae,3GF15@35493|Streptophyta,3KVHS@4447|Liliopsida	4447|Liliopsida	I	ABC transporter	-	-	-	-	-	-	-	-	-	-	-	-	ABC_tran
XP_019702669.1	42345.XP_008808988.1	4.44e-150	423.0	COG1131@1|root,KOG0059@2759|Eukaryota,37SKM@33090|Viridiplantae,3GF15@35493|Streptophyta,3KVHS@4447|Liliopsida	4447|Liliopsida	I	ABC transporter	-	-	-	-	-	-	-	-	-	-	-	-	ABC_tran
XP_019702670.1	42345.XP_008808988.1	4.44e-150	423.0	COG1131@1|root,KOG0059@2759|Eukaryota,37SKM@33090|Viridiplantae,3GF15@35493|Streptophyta,3KVHS@4447|Liliopsida	4447|Liliopsida	I	ABC transporter	-	-	-	-	-	-	-	-	-	-	-	-	ABC_tran
XP_019702671.1	42345.XP_008808988.1	4.44e-150	423.0	COG1131@1|root,KOG0059@2759|Eukaryota,37SKM@33090|Viridiplantae,3GF15@35493|Streptophyta,3KVHS@4447|Liliopsida	4447|Liliopsida	I	ABC transporter	-	-	-	-	-	-	-	-	-	-	-	-	ABC_tran
XP_019704145.1	42345.XP_008788267.1	1.21e-308	845.0	2CMEY@1|root,2QQ6B@2759|Eukaryota,37Q3P@33090|Viridiplantae,3GE9J@35493|Streptophyta,3KW2R@4447|Liliopsida	4447|Liliopsida	S	Inositol-tetrakisphosphate 1-kinase 4	-	-	2.7.1.159	ko:K01765	ko00562,map00562	M00132	R03428,R03429	RC00002,RC00078	ko00000,ko00001,ko00002,ko01000	-	-	-	Ins134_P3_kin
XP_019705161.1	42345.XP_008795142.1	0.0	2152.0	KOG2029@1|root,KOG2029@2759|Eukaryota,37RJ1@33090|Viridiplantae,3GH8N@35493|Streptophyta,3KMA3@4447|Liliopsida	4447|Liliopsida	S	phosphatidylglycerol acyl-chain remodeling	-	-	-	-	-	-	-	-	-	-	-	-	-
XP_019705162.1	42345.XP_008795142.1	0.0	1766.0	KOG2029@1|root,KOG2029@2759|Eukaryota,37RJ1@33090|Viridiplantae,3GH8N@35493|Streptophyta,3KMA3@4447|Liliopsida	4447|Liliopsida	S	phosphatidylglycerol acyl-chain remodeling	-	-	-	-	-	-	-	-	-	-	-	-	-
XP_019705619.1	42345.XP_008803248.1	0.0	1239.0	COG5036@1|root,KOG2325@1|root,KOG1161@2759|Eukaryota,KOG2325@2759|Eukaryota,37NJI@33090|Viridiplantae,3G9M3@35493|Streptophyta,3KTRS@4447|Liliopsida	4447|Liliopsida	P	SPX domain-containing membrane protein	-	-	-	-	-	-	-	-	-	-	-	-	MFS_1,SPX
XP_019705620.1	42345.XP_008803248.1	0.0	1239.0	COG5036@1|root,KOG2325@1|root,KOG1161@2759|Eukaryota,KOG2325@2759|Eukaryota,37NJI@33090|Viridiplantae,3G9M3@35493|Streptophyta,3KTRS@4447|Liliopsida	4447|Liliopsida	P	SPX domain-containing membrane protein	-	-	-	-	-	-	-	-	-	-	-	-	MFS_1,SPX
XP_019705621.1	42345.XP_008803248.1	0.0	1239.0	COG5036@1|root,KOG2325@1|root,KOG1161@2759|Eukaryota,KOG2325@2759|Eukaryota,37NJI@33090|Viridiplantae,3G9M3@35493|Streptophyta,3KTRS@4447|Liliopsida	4447|Liliopsida	P	SPX domain-containing membrane protein	-	-	-	-	-	-	-	-	-	-	-	-	MFS_1,SPX
XP_019705740.1	42345.XP_008811069.1	0.0	1893.0	KOG1041@1|root,KOG1041@2759|Eukaryota,37MK8@33090|Viridiplantae,3GBB2@35493|Streptophyta,3KYFE@4447|Liliopsida	4447|Liliopsida	J	Belongs to the argonaute family	-	-	-	-	-	-	-	-	-	-	-	-	ArgoL1,ArgoL2,ArgoMid,ArgoN,Gly-rich_Ago1,PAZ,Piwi
XP_019706374.1	42345.XP_008792425.1	0.0	1341.0	COG2940@1|root,KOG1082@2759|Eukaryota,37JYD@33090|Viridiplantae,3GCA0@35493|Streptophyta,3KSS6@4447|Liliopsida	4447|Liliopsida	B	histone-lysine N-methyltransferase, H3 lysine-9 specific	-	-	-	-	-	-	-	-	-	-	-	-	Pre-SET,SAD_SRA,SET
XP_019706779.1	42345.XP_008793093.1	0.0	1713.0	COG5078@1|root,KOG0895@2759|Eukaryota,37PGR@33090|Viridiplantae,3G823@35493|Streptophyta,3KQRQ@4447|Liliopsida	4447|Liliopsida	O	Belongs to the ubiquitin-conjugating enzyme family	-	-	-	-	-	-	-	-	-	-	-	-	DUF2921,UQ_con
XP_019707378.1	42345.XP_008801037.1	7.3e-311	863.0	KOG0198@1|root,KOG0198@2759|Eukaryota,37Q1R@33090|Viridiplantae,3G98W@35493|Streptophyta,3KU2S@4447|Liliopsida	4447|Liliopsida	T	Mitogen-activated protein kinase kinase kinase	-	-	-	-	-	-	-	-	-	-	-	-	Pkinase
XP_019708346.1	42345.XP_008802140.1	3.26e-270	749.0	COG2801@1|root,KOG0017@2759|Eukaryota,37M4T@33090|Viridiplantae,3G733@35493|Streptophyta,3KSK7@4447|Liliopsida	4447|Liliopsida	I	May be involved in modulation of pathogen defense and leaf cell death	-	-	-	-	-	-	-	-	-	-	-	-	Mlo
XP_019708462.1	42345.XP_008801951.1	0.0	966.0	COG0471@1|root,2QQ8W@2759|Eukaryota,37K26@33090|Viridiplantae,3G9CR@35493|Streptophyta,3KTID@4447|Liliopsida	4447|Liliopsida	P	2-oxoglutarate malate translocator	-	-	-	-	-	-	-	-	-	-	-	-	Na_sulph_symp
XP_019709455.1	4641.GSMUA_AchrUn_randomP04220_001	1.11e-51	171.0	28K7K@1|root,2QSN8@2759|Eukaryota,37PXS@33090|Viridiplantae,3GHCK@35493|Streptophyta,3M05D@4447|Liliopsida	4447|Liliopsida	S	Cytochrome oxidase complex assembly protein 1	-	-	-	-	-	-	-	-	-	-	-	-	-
XP_019709521.1	42345.XP_008803694.1	5.16e-68	228.0	KOG4658@1|root,KOG4658@2759|Eukaryota,37P43@33090|Viridiplantae,3GF32@35493|Streptophyta,3KY0P@4447|Liliopsida	4447|Liliopsida	T	disease resistance protein	-	-	-	-	-	-	-	-	-	-	-	-	-
XP_019709677.1	42345.XP_008793774.1	0.0	1337.0	KOG1922@1|root,KOG1922@2759|Eukaryota,37PHQ@33090|Viridiplantae,3G7KE@35493|Streptophyta,3KUF1@4447|Liliopsida	4447|Liliopsida	TZ	Belongs to the formin-like family	-	-	-	-	-	-	-	-	-	-	-	-	FH2
XP_019709680.1	42345.XP_008793774.1	0.0	1337.0	KOG1922@1|root,KOG1922@2759|Eukaryota,37PHQ@33090|Viridiplantae,3G7KE@35493|Streptophyta,3KUF1@4447|Liliopsida	4447|Liliopsida	TZ	Belongs to the formin-like family	-	-	-	-	-	-	-	-	-	-	-	-	FH2
XP_019709682.1	42345.XP_008793774.1	0.0	1337.0	KOG1922@1|root,KOG1922@2759|Eukaryota,37PHQ@33090|Viridiplantae,3G7KE@35493|Streptophyta,3KUF1@4447|Liliopsida	4447|Liliopsida	TZ	Belongs to the formin-like family	-	-	-	-	-	-	-	-	-	-	-	-	FH2
XP_019709704.1	42345.XP_008785239.1	0.0	1529.0	COG0055@1|root,KOG1246@2759|Eukaryota,37NW7@33090|Viridiplantae,3GAVP@35493|Streptophyta,3KVIT@4447|Liliopsida	4447|Liliopsida	K	lysine-specific demethylase	-	-	-	-	-	-	-	-	-	-	-	-	FYRC,FYRN,JmjC,JmjN,zf-C5HC2
XP_019709705.1	42345.XP_008785239.1	0.0	1529.0	COG0055@1|root,KOG1246@2759|Eukaryota,37NW7@33090|Viridiplantae,3GAVP@35493|Streptophyta,3KVIT@4447|Liliopsida	4447|Liliopsida	K	lysine-specific demethylase	-	-	-	-	-	-	-	-	-	-	-	-	FYRC,FYRN,JmjC,JmjN,zf-C5HC2
XP_019710986.1	42345.XP_008805960.1	0.0	1722.0	28K02@1|root,2QSEI@2759|Eukaryota,37IFZ@33090|Viridiplantae,3GCMC@35493|Streptophyta,3KU89@4447|Liliopsida	4447|Liliopsida	S	Plus-3 domain	-	-	-	-	-	-	-	-	-	-	-	-	Plus-3
XP_029116727.1	42345.XP_008786776.1	0.0	881.0	COG5147@1|root,KOG0048@2759|Eukaryota,37J6C@33090|Viridiplantae,3GF01@35493|Streptophyta,3KP8T@4447|Liliopsida	4447|Liliopsida	K	transcription factor	-	-	-	-	-	-	-	-	-	-	-	-	Myb_DNA-binding
XP_029116728.1	42345.XP_008786776.1	0.0	881.0	COG5147@1|root,KOG0048@2759|Eukaryota,37J6C@33090|Viridiplantae,3GF01@35493|Streptophyta,3KP8T@4447|Liliopsida	4447|Liliopsida	K	transcription factor	-	-	-	-	-	-	-	-	-	-	-	-	Myb_DNA-binding
XP_029116730.1	42345.XP_008786776.1	0.0	881.0	COG5147@1|root,KOG0048@2759|Eukaryota,37J6C@33090|Viridiplantae,3GF01@35493|Streptophyta,3KP8T@4447|Liliopsida	4447|Liliopsida	K	transcription factor	-	-	-	-	-	-	-	-	-	-	-	-	Myb_DNA-binding
XP_029117574.1	42345.XP_008808988.1	4.44e-150	423.0	COG1131@1|root,KOG0059@2759|Eukaryota,37SKM@33090|Viridiplantae,3GF15@35493|Streptophyta,3KVHS@4447|Liliopsida	4447|Liliopsida	I	ABC transporter	-	-	-	-	-	-	-	-	-	-	-	-	ABC_tran
XP_029119315.1	42345.XP_008795142.1	0.0	2029.0	KOG2029@1|root,KOG2029@2759|Eukaryota,37RJ1@33090|Viridiplantae,3GH8N@35493|Streptophyta,3KMA3@4447|Liliopsida	4447|Liliopsida	S	phosphatidylglycerol acyl-chain remodeling	-	-	-	-	-	-	-	-	-	-	-	-	-
XP_029119504.1	42345.XP_008802839.1	4.95e-181	520.0	COG0457@1|root,COG0666@1|root,KOG0504@2759|Eukaryota,KOG0548@2759|Eukaryota,37HF2@33090|Viridiplantae,3G8J9@35493|Streptophyta,3KNSD@4447|Liliopsida	4447|Liliopsida	O	Ankyrin repeat	-	-	-	-	-	-	-	-	-	-	-	-	Ank_2,TPR_8
XP_029119505.1	42345.XP_008802839.1	2.34e-183	526.0	COG0457@1|root,COG0666@1|root,KOG0504@2759|Eukaryota,KOG0548@2759|Eukaryota,37HF2@33090|Viridiplantae,3G8J9@35493|Streptophyta,3KNSD@4447|Liliopsida	4447|Liliopsida	O	Ankyrin repeat	-	-	-	-	-	-	-	-	-	-	-	-	Ank_2,TPR_8
XP_029119506.1	42345.XP_008802839.1	5.65e-201	572.0	COG0457@1|root,COG0666@1|root,KOG0504@2759|Eukaryota,KOG0548@2759|Eukaryota,37HF2@33090|Viridiplantae,3G8J9@35493|Streptophyta,3KNSD@4447|Liliopsida	4447|Liliopsida	O	Ankyrin repeat	-	-	-	-	-	-	-	-	-	-	-	-	Ank_2,TPR_8
XP_029119558.1	42345.XP_008797337.1	9.45e-129	369.0	2C7QM@1|root,2RXV8@2759|Eukaryota,37U9N@33090|Viridiplantae,3GHXP@35493|Streptophyta,3KZRG@4447|Liliopsida	4447|Liliopsida	S	Photosystem II Pbs27	-	-	-	-	-	-	-	-	-	-	-	-	PSII_Pbs27
XP_029119701.1	4641.GSMUA_Achr5P19130_001	3.61e-313	863.0	COG5329@1|root,KOG1889@2759|Eukaryota,37HW4@33090|Viridiplantae,3G7XT@35493|Streptophyta,3KQZQ@4447|Liliopsida	4447|Liliopsida	I	SacI homology domain	-	-	-	-	-	-	-	-	-	-	-	-	Syja_N
XP_029119843.1	42345.XP_008809654.1	0.0	1179.0	COG2940@1|root,KOG1082@2759|Eukaryota,37P59@33090|Viridiplantae,3GDZ1@35493|Streptophyta,3KNXT@4447|Liliopsida	4447|Liliopsida	B	Histone-lysine N-methyltransferase	-	-	2.1.1.43	ko:K11420	ko00310,ko04211,map00310,map04211	-	R03875,R03938,R04866,R04867	RC00003,RC00060,RC00181,RC00496	ko00000,ko00001,ko01000,ko03036	-	-	-	Pre-SET,SAD_SRA,SET
XP_029119961.1	42345.XP_008786976.1	0.0	1120.0	28K9J@1|root,2QQQC@2759|Eukaryota,37N0V@33090|Viridiplantae,3G8PC@35493|Streptophyta,3KMHP@4447|Liliopsida	4447|Liliopsida	K	Belongs to the GRAS family	-	-	-	-	-	-	-	-	-	-	-	-	GRAS
XP_029120654.1	42345.XP_008789307.1	1.98e-143	416.0	28JRG@1|root,2QS4X@2759|Eukaryota,37NNR@33090|Viridiplantae,3G7CD@35493|Streptophyta,3KUGR@4447|Liliopsida	4447|Liliopsida	S	U-box domain-containing protein	-	-	-	-	-	-	-	-	-	-	-	-	-
XP_029121597.1	42345.XP_008801568.1	0.0	1136.0	28INJ@1|root,2QQZI@2759|Eukaryota,37PYB@33090|Viridiplantae,3GC7E@35493|Streptophyta,3KMST@4447|Liliopsida	4447|Liliopsida	S	Peptidase, trypsin-like serine and cysteine proteases	-	-	-	-	-	-	-	-	-	-	-	-	-
XP_029122440.1	4538.ORGLA11G0071600.1	4.26e-238	681.0	2EDTX@1|root,2SJCT@2759|Eukaryota,37YJB@33090|Viridiplantae,3GP5Q@35493|Streptophyta,3KRQR@4447|Liliopsida,3I39W@38820|Poales	4447|Liliopsida	S	FAR1 DNA-binding domain	-	-	-	-	-	-	-	-	-	-	-	-	FAR1,MULE,SWIM
XP_029122812.1	42345.XP_008799937.1	0.0	902.0	COG1171@1|root,KOG2547@2759|Eukaryota,37Q8Y@33090|Viridiplantae,3GAU1@35493|Streptophyta,3KM0H@4447|Liliopsida	4447|Liliopsida	IM	Glycosyl transferase family 21	-	-	-	-	-	-	-	-	-	-	-	-	Glyco_transf_21
XP_029123005.1	42345.XP_008794267.1	0.0	1853.0	28J7C@1|root,2QRJR@2759|Eukaryota,37SJ3@33090|Viridiplantae,3GCDT@35493|Streptophyta,3KT9B@4447|Liliopsida	4447|Liliopsida	S	NB-ARC domain	-	-	-	-	-	-	-	-	-	-	-	-	-
XP_029123060.1	42345.XP_008803248.1	0.0	1169.0	COG5036@1|root,KOG2325@1|root,KOG1161@2759|Eukaryota,KOG2325@2759|Eukaryota,37NJI@33090|Viridiplantae,3G9M3@35493|Streptophyta,3KTRS@4447|Liliopsida	4447|Liliopsida	P	SPX domain-containing membrane protein	-	-	-	-	-	-	-	-	-	-	-	-	MFS_1,SPX
XP_029123061.1	42345.XP_008803248.1	0.0	1169.0	COG5036@1|root,KOG2325@1|root,KOG1161@2759|Eukaryota,KOG2325@2759|Eukaryota,37NJI@33090|Viridiplantae,3G9M3@35493|Streptophyta,3KTRS@4447|Liliopsida	4447|Liliopsida	P	SPX domain-containing membrane protein	-	-	-	-	-	-	-	-	-	-	-	-	MFS_1,SPX
XP_029123062.1	42345.XP_008803248.1	0.0	1111.0	COG5036@1|root,KOG2325@1|root,KOG1161@2759|Eukaryota,KOG2325@2759|Eukaryota,37NJI@33090|Viridiplantae,3G9M3@35493|Streptophyta,3KTRS@4447|Liliopsida	4447|Liliopsida	P	SPX domain-containing membrane protein	-	-	-	-	-	-	-	-	-	-	-	-	MFS_1
XP_029123063.1	42345.XP_008803248.1	0.0	970.0	COG5036@1|root,KOG2325@1|root,KOG1161@2759|Eukaryota,KOG2325@2759|Eukaryota,37NJI@33090|Viridiplantae,3G9M3@35493|Streptophyta,3KTRS@4447|Liliopsida	4447|Liliopsida	P	SPX domain-containing membrane protein	-	-	-	-	-	-	-	-	-	-	-	-	MFS_1
XP_029123105.1	42345.XP_008796104.1	4.37e-214	596.0	28IAU@1|root,2QQMA@2759|Eukaryota,37QN6@33090|Viridiplantae,3GG5J@35493|Streptophyta,3KZKT@4447|Liliopsida	4447|Liliopsida	S	Squamosa promoter-binding-like protein 7	-	-	-	-	-	-	-	-	-	-	-	-	SBP
XP_029123764.1	42345.XP_008799024.1	0.0	1199.0	28IKS@1|root,2QQXM@2759|Eukaryota,37N57@33090|Viridiplantae,3GCII@35493|Streptophyta,3KM35@4447|Liliopsida	4447|Liliopsida	K	Homeobox-leucine zipper protein	-	-	-	-	-	-	-	-	-	-	-	-	Homeobox,START
XP_029123765.1	42345.XP_008799024.1	0.0	1167.0	28IKS@1|root,2QQXM@2759|Eukaryota,37N57@33090|Viridiplantae,3GCII@35493|Streptophyta,3KM35@4447|Liliopsida	4447|Liliopsida	K	Homeobox-leucine zipper protein	-	-	-	-	-	-	-	-	-	-	-	-	Homeobox,START
XP_029123766.1	42345.XP_008799024.1	0.0	955.0	28IKS@1|root,2QQXM@2759|Eukaryota,37N57@33090|Viridiplantae,3GCII@35493|Streptophyta,3KM35@4447|Liliopsida	4447|Liliopsida	K	Homeobox-leucine zipper protein	-	-	-	-	-	-	-	-	-	-	-	-	Homeobox,START
